# Supplementary material for: Social Network Changes in Cotton-Top Tamarins (Saguinus oedipus) after the Birth of New Infants
Source: Animals (Basel). 2023 May 25;13(11):1758. doi: 10.3390/ani13111758 (PMC10252032; doi:10.3390/ani13111758)
Supplement: Supplementary file 1 [file animals-13-01758-s001.zip]

Archive with 1 entries (1 files):
- animals-2385878-supplementary.xlsx
