# Supplementary material for: Social Network Changes in Cotton-Top Tamarins (Saguinus oedipus) after the Birth of New Infants
Source: Animals (Basel). 2023 May 25;13(11):1758. doi: 10.3390/ani13111758 (PMC10252032; doi:10.3390/ani13111758)
Supplement: Supplementary file 1 [file animals-13-01758-s001.zip › animals-2385878-supplementary.xlsx]

## Sheet: Group A before the birth
	SA	GA	GE	PA	PHI	GI	JO	NI	MI	SU	RA	CHE	DA
SA	0	0.0585938	0.117188	0	0	0	0.117188	0	0	0	0	0	0
GA	0.585938	0	0	0	0	0.0585938	0	0	0	0	0	0	0
GE	0.117188	0	0	0.0585938	0	0	0.234375	0.0585938	0	0.175781	0	0	0
PA	0.0585938	0.175781	0	0	0	0.0585938	0	0	0	0.527344	0	0	0
PHI	0	0	0.117188	0	0	0	0.0585938	0.0585938	0	0.117188	0.0585938	0	0
GI	0.292969	0	0	0	0	0	0	0.234375	0	0	0	0	0
JO	0.234375	0	0	0.117188	0.292969	0	0	0	0.644531	0.0585938	0	0.0585938	0
NI	0.527344	0.117188	0	0	0	0	0	0	0	0.234375	0	0	0
MI	0	0	0	0	0.234375	0	0.351562	0.0585938	0	0	0	0	0
SU	0.175781	0.0585938	0.175781	0	0.234375	0	0.234375	0	0	0	0.117188	0	0
RA	0.292969	0.117188	0.351562	0	0	0	0.175781	0	0	0	0	0	0
CHE	0	0	0	0	0	0	0	0	0	0	0	0	0
DA	0.117188	0	0	0	0	0	0	0	0	0	0	0	0

## Sheet: Group A after the birth
	SA	GA	GE	PA	PHI	GI	JO	NI	MI	SU	RA	CHE	DA
SA	0	0.104167	0.130208	0.0260417	0.0520833	0	0.0260417	0	0	0.130208	0.0520833	0	0
GA	0.390625	0	0	0	0.15625	0	0.0520833	0	0.0260417	0	0	0	0
GE	0.078125	0	0	0.0520833	0	0	0	0	0.0520833	0	0	0	0
PA	0.15625	0	0	0	0	0.0520833	0.15625	0	0	0	0	0	0
PHI	0.078125	0	0.0520833	0	0	0	0.0260417	0.0260417	0	0.0260417	0	0	0
GI	0.0520833	0	0	0.0520833	0	0	0	0.104167	0	0	0	0	0
JO	0.0260417	0.0260417	0.0520833	0.3125	0.0260417	0	0	0.0520833	0.0260417	0	0	0	0
NI	0.104167	0	0.0260417	0.078125	0	0	0	0	0	0	0	0	0
MI	0	0	0.104167	0	0.0260417	0	0.0520833	0	0	0.0260417	0	0	0
SU	0.182292	0	0	0	0.0260417	0	0.0520833	0	0	0	0	0	0
RA	0	0	0	0.0260417	0	0	0	0	0.0260417	0	0	0	0
CHE	0	0	0.0260417	0	0	0	0.0260417	0	0.0520833	0	0	0	0.208333
DA	0	0	0	0	0	0	0.078125	0	0	0	0	0	0

## Sheet: Group B before the birth
	LEO	GAR	MAR	MER	NER	JA	LEON	TAR
LEO	0	0	0	0.117188	0	0.175781	0.644531	0.175781
GAR	0.175781	0	0	0	0	0.0585938	0	0
MAR	0.175781	0.234375	0	0.292969	0.117188	0.0585938	0	0.292969
MER	0.527344	0.0585938	0.996094	0	0	0.0585938	0.117188	0.117188
NER	0.46875	0	0.351562	0	0	1.34766	0	0.117188
JA	0.585938	0.175781	0.292969	0.0585938	0.175781	0	0.410156	0
LEON	0.175781	0	0	0.175781	0	0	0	0
TAR	0.292969	0	0	0.351562	0	0	0.996094	0

## Sheet: Group B after the birth
	LEO	GAR	MAR	MER	NER	JA	LEON	TAR
LEO	0	0.0260417	0.078125	0	0	0	0.0260417	0.0520833
GAR	0.15625	0	0	0	0	0	0	0
MAR	0.078125	0	0	0.0260417	0	0	0	0
MER	0.0520833	0	0.078125	0	0.078125	0	0	0.0520833
NER	0.0260417	0	0	0.208333	0	0	0	0
JA	0.208333	0.0260417	0	0	0.0520833	0	0.15625	0
LEON	0	0	0	0.0260417	0	0.0260417	0	0
TAR	0.078125	0	0	0.104167	0.0520833	0	0	0

## Sheet: Group A infant carrying and eig
Name	Infant carrying time in percentage	Eig before	Eig after	Eig change
SA		0.378	0.382	0.004
GA	4.67262	0.282	0.226	-0.056
GE	7.54652	0.344	0.345	0.001
PA	7.80655	0.29	0.274	-0.016
PHI	9.33951	0.274	0.344	0.07
GI	2.50893	0.191	0.15	-0.041
JO	0.220899	0.329	0.419	0.09
NI	1.10769	0.303	0.3	-0.003
MI	8.33234	0.138	0.297	0.159
SU	18.3171	0.382	0.226	-0.156
RA	0.210648	0.303	0.149	-0.154
CHE		0.05	0.181	0.131
DA		0.058	0.094	0.036

## Sheet: Group B infant carrying and eig
Name	Infant carrying time in percentage	Eig before	Eig after	Eig change
GAR	9.45084	0.295	0.206	-0.089
MAR	25.054	0.391	0.226	-0.165
MER	17.1221	0.391	0.419	0.028
NER	3.4472	0.284	0.382	0.098
JA	1.52513	0.384	0.339	-0.045
